# Supplementary material for: Optimization of Extraction and Refining Parameters of Oil from Dotted Gizzard Shad (Konosirus punctatus)
Source: Foods. 2024 Apr 22;13(8):1278. doi: 10.3390/foods13081278 (PMC11049165; doi:10.3390/foods13081278)
Supplement: Supplementary file 1 [file foods-13-01278-s001.zip]

Archive with 1 entries (1 files):
- foods-2930947-supplementary.pdf
